# Supplementary material for: A three-gene signature for prognosis in patients with MGMT promoter-methylated glioblastoma
Source: Oncotarget. 2016 Aug 31;7(43):69991–9. doi: 10.18632/oncotarget.11726 (PMC5342529; doi:10.18632/oncotarget.11726)
Supplement: Supplementary file 2 [file oncotarget-07-69991-s002.xlsx]

## Sheet: 工作表1
A_23_P257971	AKR1C1		A_23_P63584	AHCTF1
A_24_P220947	AKR1C1		A_24_P28657	AHCTF1
A_23_P163622	AKTIP		A_23_P1759	AMICA1
A_32_P224840	AKTIP		A_24_P192914	AMICA1
A_23_P141680	BCAS3		A_23_P213326	ANKHD1
A_23_P153070	BCAS3		A_23_P92642	ANKHD1
A_23_P26640	C16orf89		A_23_P105184	ARAP1
A_24_P73769	C16orf89		A_24_P398432	ARAP1
A_23_P11800	CAMK2N1		A_23_P34915	ATF3
A_24_P117620	CAMK2N1		A_24_P33895	ATF3
A_23_P382584	CHGB		A_24_P109417	C1orf187
A_23_P57155	CHGB		A_24_P68008	C1orf187
A_24_P256603	LYRM7		A_32_P179005	C2orf68
A_32_P211141	LYRM7		A_32_P36046	C2orf68
A_23_P37205	NDRG2		A_32_P129527	C6orf70
A_24_P244800	NDRG2		A_32_P129530	C6orf70
A_24_P282868	NRXN1		A_23_P372234	CA12
A_24_P942441	NRXN1		A_24_P330518	CA12
A_23_P378364	PCDH7		A_23_P98722	CAPRIN1
A_24_P914638	PCDH7		A_32_P220152	CAPRIN1
A_23_P6099	PLCB1		A_23_P58082	CCDC80
A_24_P941643	PLCB1		A_24_P8116	CCDC80
A_23_P63503	RABIF		A_23_P88740	CENPN
A_24_P345336	RABIF		A_24_P392109	CENPN
A_23_P162068	SLC1A2		A_23_P45917	CKS1B
A_24_P350759	SLC1A2		A_32_P192430	CKS1B
A_23_P125553	SPIN2B		A_32_P206698	CKS1B
A_24_P194508	SPIN2B		A_23_P58529	DIMT1L
A_23_P318800	SSTR2		A_24_P266035	DIMT1L
A_23_P38630	SSTR2		A_24_P266037	DIMT1L
A_24_P492562	YWHAZ		A_24_P763243	EEF1A1
A_32_P12820	YWHAZ		A_32_P15320	EEF1A1
A_32_P226149	YWHAZ		A_32_P44316	EEF1A1
A_32_P233860	YWHAZ		A_32_P47701	EEF1A1
A_23_P256205	ABLIM3		A_23_P113005	EFNA1
A_23_P7562	ACSL6		A_23_P254512	EFNA1
A_24_P355006	ADAM22		A_23_P43141	EIF3E
A_23_P33539	ADCY2		A_32_P229760	EIF3E
A_23_P257231	AGXT2L1		A_23_P375104	FANCI
A_23_P23155	AJAP1		A_24_P902509	FANCI
A_23_P78108	ALDOC		A_32_P95729	FANCI
A_23_P86570	ANXA7		A_23_P23457	FBLIM1
A_24_P253827	AP2B1		A_23_P337934	FBLIM1
A_23_P417974	AQP11		A_23_P108437	FZD5
A_23_P83579	ARNT2		A_23_P397999	FZD5
A_23_P315602	ARPP-21		A_23_P76774	GSC
A_23_P118722	ASGR1		A_24_P232809	GSC
A_23_P145694	ASNS		A_23_P30776	HIST1H2BE
A_23_P165450	ATG9A		A_23_P40470	HIST1H2BE
A_23_P160177	ATP1A4		A_23_P103981	HIST2H2AA4
A_23_P128319	ATP2B1		A_23_P309381	HIST2H2AA4
A_23_P137814	ATP6V0B		A_24_P927815	HNRNPA1L2
A_24_P53600	ATRN		A_32_P216426	HNRNPA1L2
A_23_P86900	B3GNT1		A_23_P153905	IER2
A_23_P156697	BAT5		A_32_P36235	IER2
A_24_P275386	BRI3BP		A_23_P99853	KIAA1370
A_23_P104641	C11orf2		A_24_P357576	KIAA1370
A_23_P147605	C11orf49		A_23_P84070	LARP7
A_24_P244410	C11orf51		A_24_P332230	LARP7
A_32_P9382	C13orf37		A_23_P2423	MAGOHB
A_24_P920447	C14orf132		A_24_P828949	MAGOHB
A_32_P210168	C15orf59		A_23_P216215	MTFR1
A_23_P15247	C16orf5		A_24_P346587	MTFR1
A_24_P130363	C18orf1		A_23_P62128	MTM1
A_23_P67589	C19orf60		A_23_P62133	MTM1
A_24_P186994	C1orf151		A_23_P124427	NEK1
A_24_P634867	C1orf173		A_23_P259801	NEK1
A_32_P232455	C1orf64		A_32_P68050	NEK1
A_23_P1186	C1QL3		A_23_P347070	PAG1
A_24_P110558	C5orf53		A_32_P61684	PAG1
A_23_P256279	C6orf57		A_24_P174641	PDLIM5
A_23_P146417	C9orf5		A_32_P14610	PDLIM5
A_24_P56363	CAB39L		A_23_P167256	PHF17
A_23_P314712	CABYR		A_23_P167263	PHF17
A_23_P107247	CACNA1G		A_23_P209778	POLR2D
A_23_P204016	CACNB3		A_32_P219753	POLR2D
A_23_P84000	CACNG2		A_23_P303087	PTN
A_24_P141332	CAMK2G		A_24_P870620	PTN
A_24_P376339	CCNL2		A_23_P65110	RACGAP1
A_24_P943792	CD47		A_32_P186474	RACGAP1
A_24_P414786	CDC40		A_24_P221366	RPS15A
A_24_P409042	CDC42SE2		A_32_P14744	RPS15A
A_23_P89941	CDKN2D		A_24_P225616	RRM2
A_23_P112801	CHP		A_24_P234196	RRM2
A_23_P50786	CLIP3		A_23_P116642	SLC26A10
A_32_P84009	CMTM4		A_23_P203807	SLC26A10
A_23_P329353	CNRIP1		A_23_P401055	SOX2
A_23_P411113	CNTNAP1		A_24_P379969	SOX2
A_23_P43779	COPS4		A_23_P33856	STAG2
A_23_P159650	COX7B		A_24_P66125	STAG2
A_23_P212812	CPLX1		A_24_P13663	TCF12
A_23_P56197	CRLF1		A_24_P82142	TCF12
A_23_P127394	CRY2		A_23_P73982	TMEM48
A_23_P84736	CTNNA2		A_24_P222192	TMEM48
A_23_P110624	CTNND2		A_23_P200767	TROVE2
A_23_P54441	DEXI		A_24_P222684	TROVE2
A_23_P379475	DHCR24		A_23_P70398	VEGFA
A_23_P324340	DISP2		A_24_P12401	VEGFA
A_32_P179998	DMRTC1		A_24_P179400	VEGFA
A_23_P210319	DTNB		A_23_P202458	ZNF22
A_23_P119295	ECSIT		A_23_P384512	ZNF22
A_23_P121250	EIF4A2		A_23_P170839	2-Sep
A_23_P154806	EPB41L1		A_23_P415827	8-Sep
A_32_P183765	ERBB4		A_24_P147910	9-Sep
A_32_P172864	FAM102B		A_23_P207507	ABCC3
A_24_P252310	FAM131B		A_23_P205519	ABHD4
A_24_P400027	FAM133A		A_23_P47426	ACAD8
A_32_P84242	FAM169A		A_24_P300777	ADAM8
A_24_P941359	FAM65B		A_23_P213319	ADAMTS6
A_23_P142631	FKBP1B		A_23_P206077	AEN
A_32_P131929	FLJ20021		A_23_P215566	AHR
A_23_P217049	FREQ		A_24_P354523	AIMP1
A_24_P940275	FRMPD4		A_23_P207620	ANKFY1
A_24_P251734	FSTL5		A_23_P161428	ANKRD22
A_24_P356338	GABARAPL2		A_23_P119907	ANKZF1
A_23_P112275	GABBR2		A_24_P131522	ANTXR1
A_23_P253446	GAP43		A_23_P136635	AP3B1
A_23_P52227	GDF10		A_23_P113111	AR
A_23_P134734	GOLSYN		A_23_P382	ARHGEF10L
A_23_P121545	GPM6A		A_24_P228875	ARHGEF6
A_24_P349117	GPR158		A_23_P19565	ASCC3
A_23_P105442	GRASP		A_24_P911179	ASPM
A_23_P329822	GREM2		A_32_P41021	ASXL1
A_23_P30976	GRM1		A_32_P315178	ATP13A5
A_24_P55250	HDDC2		A_23_P131866	AURKA
A_23_P99906	HOMER2		A_23_P120048	BAZ2B
A_23_P11372	HPRT1		A_23_P121356	BBX
A_23_P98183	HRAS		A_23_P4662	BCL3
A_23_P500381	HTR7		A_23_P57856	BCL6
A_24_P151	KCNAB2		A_23_P118815	BIRC5
A_23_P1973	KCNJ11		A_23_P143331	BMP2
A_23_P26674	KIAA0430		A_23_P257763	BOC
A_23_P301521	KIAA1462		A_23_P207400	BRCA1
A_23_P209360	KLHL29		A_32_P18824	BRD7
A_24_P32574	KNDC1		A_23_P7325	BST1
A_24_P301146	LMO7		A_32_P108505	BTF3
A_24_P238118	LOC100192379		A_23_P105900	BTF3L1
A_32_P208915	LOC100289297		A_24_P329065	BTN3A1
A_32_P25176	LOC100289600		A_24_P252078	BTN3A2
A_23_P424051	LOC153328		A_24_P311917	BTN3A3
A_32_P42964	LOC389493		A_23_P124417	BUB1
A_32_P37247	LOC642826		A_23_P105583	C12orf32
A_32_P191840	LOC644662		A_23_P87769	C12orf48
A_32_P71437	LOC647979		A_23_P25626	C13orf34
A_24_P393470	LOC729991		A_23_P163467	C15orf52
A_23_P202708	MADD		A_23_P14975	C16orf48
A_23_P80839	MAP6D1		A_23_P129967	C17orf53
A_32_P50066	MAP9		A_24_P110780	C1orf118
A_23_P45025	MAPK10		A_23_P259292	C1QTNF5
A_24_P224488	MAPT		A_23_P17307	C20orf20
A_23_P110571	MAST4		A_23_P252335	C21orf45
A_24_P243347	MAT2B		A_23_P211056	C21orf66
A_24_P212481	MCTP1		A_23_P6651	C3orf63
A_24_P326491	MKX		A_23_P433152	C4orf33
A_23_P97932	MSRB2		A_32_P85106	C6orf118
A_32_P161681	MXRA7		A_23_P20316	CA3
A_24_P70183	MYH11		A_23_P39898	CALCRL
A_23_P125717	NAP1L3		A_23_P129188	CALML4
A_23_P144369	NAP1L5		A_23_P387943	CASP2
A_23_P215751	NDUFA5		A_23_P52676	CATSPER1
A_23_P140960	NDUFAB1		A_23_P213237	CBR4
A_23_P26254	NDUFAF1		A_23_P413285	CC2D2A
A_24_P364236	NDUFC2		A_23_P168771	CCDC146
A_23_P127353	NDUFV1		A_24_P157156	CCDC150
A_23_P392470	NR3C2		A_23_P55270	CCL18
A_24_P221634	NSF		A_23_P89431	CCL2
A_32_P196193	PAQR9		A_23_P122197	CCNB1
A_24_P197537	PDE8B		A_23_P33723	CD163
A_24_P410952	PEA15		A_23_P393598	CD276
A_23_P410587	PHF17		A_23_P250245	CD72
A_23_P307844	PHYHD1		A_23_P1782	CD82
A_23_P23194	PINK1		A_23_P133629	CDC23
A_24_P281988	PLCL2		A_23_P385861	CDCA2
A_23_P30254	PLK2		A_23_P205449	CDCA4
A_24_P586264	PPM1K		A_23_P104651	CDCA5
A_32_P429876	PPM1L		A_23_P375	CDCA8
A_23_P35796	PPP2R5B		A_23_P98898	CDK2
A_24_P414371	PPP3CA		A_23_P134078	CDYL
A_23_P95764	PRPS1		A_24_P413884	CENPA
A_23_P106741	PSMD7		A_24_P399888	CENPM
A_23_P254165	RAI2		A_23_P50990	CENPO
A_23_P133095	RAPGEF2		A_23_P212792	CEP135
A_23_P166400	RASL10A		A_23_P115872	CEP55
A_23_P350045	REEP5		A_23_P22444	CFP
A_23_P352435	RGS12		A_23_P372638	CHD9
A_32_P216566	RIPPLY2		A_23_P116123	CHEK1
A_23_P170050	RIT2		A_23_P388812	CKAP2L
A_24_P350589	RNF150		A_23_P71727	CKS2
A_23_P501849	RPL13		A_23_P167417	CNOT6
A_23_P3424	RPP25		A_23_P207520	COL1A1
A_23_P111724	RUNDC3B		A_32_P32254	COL6A1
A_23_P131899	SDCBP2		A_23_P211233	COL6A2
A_32_P195065	SEMA4F		A_24_P139152	COL8A1
A_32_P32653	SENP5		A_23_P162668	CPM
A_24_P129232	SERINC1		A_23_P5300	CPS1
A_24_P92256	SGSM2		A_24_P532232	CREB5
A_24_P239689	SGTB		A_23_P213551	CSNK1A1
A_24_P329924	SIK3		A_32_P144708	CTBP2
A_23_P91151	SLC1A4		A_23_P28263	CTDSP1
A_23_P98616	SLC22A6		A_24_P115762	CTSC
A_23_P81721	SLC25A27		A_23_P146456	CTSL2
A_32_P151263	SLC2A4		A_23_P108415	DARS
A_24_P268685	SLC6A1		A_23_P93311	DDR1
A_23_P77066	SNRPN		A_23_P78664	DDX39
A_24_P347624	SNURF		A_23_P30377	DDX46
A_23_P217938	SPHAR		A_23_P419254	DIAPH3
A_23_P303181	SPHK2		A_23_P201319	DISP1
A_23_P358410	SRGAP3		A_24_P129632	DLG5
A_24_P410086	SSBP4		A_23_P28953	DNMT3B
A_24_P244706	SSTR1		A_32_P210202	E2F7
A_32_P152195	STAC2		A_32_P197561	EBF1
A_32_P51119	STOX1		A_23_P31840	EEF1D
A_24_P358328	tcag7.1015		A_23_P44932	EIF2A
A_23_P147641	TCEA2		A_23_P56404	EN1
A_24_P49106	TCEAL7		A_23_P96325	ERCC6L
A_23_P49220	TCF25		A_23_P58521	ERCC8
A_23_P309155	TMEM59L		A_23_P419239	ETNK1
A_23_P141180	TOM1L2		A_24_P241276	EXOSC8
A_32_P95739	TPI1		A_23_P213562	F2R
A_23_P422667	TRIM17		A_23_P253932	FAIM
A_24_P28977	TRPC1		A_23_P132915	FAM114A1
A_23_P61886	TSPAN5		A_24_P329487	FAM84B
A_23_P114185	TSPAN7		A_23_P206441	FANCA
A_24_P76879	TSPYL1		A_23_P256231	FBXO30
A_23_P110882	TSPYL4		A_32_P224149	FKBP15
A_23_P333852	TTLL11		A_23_P99661	FLJ10357
A_23_P128147	TUBA1B		A_24_P898915	FLJ45445
A_23_P19291	TUBB2A		A_23_P379200	FMNL3
A_32_P187327	TUBB2C		A_23_P208167	FPR3
A_23_P167595	UBE2B		A_24_P203710	FUBP3
A_23_P16451	UBXN6		A_24_P936319	GAB1
A_23_P253046	UGP2		A_23_P205789	GABPB1
A_24_P105933	VIPR1		A_32_P189204	GAS2L3
A_23_P131990	VSX1		A_24_P375322	GGT8P
A_24_P176079	WASF3		A_23_P210853	GINS1
A_23_P53588	WNT5B		A_23_P136787	GINS4
A_23_P15108	YPEL3		A_23_P428287	GJC1
A_23_P123022	YWHAG		A_24_P76521	GSG2
A_23_P100654	ZBTB4		A_23_P57588	GTSE1
A_24_P299663	ZNF238		A_24_P82419	H3F3B
A_24_P19175	ZNF358		A_23_P339480	HAT1
			A_23_P215787	HBP1
			A_24_P359856	HDAC4
			A_23_P250385	HIST1H1B
			A_23_P428184	HIST1H2AD
			A_24_P303354	HIST1H2AG
			A_23_P168014	HIST1H2AJ
			A_24_P217848	HIST1H2AK
			A_24_P86389	HIST1H2AM
			A_23_P111054	HIST1H2BB
			A_24_P146211	HIST1H2BD
			A_23_P42178	HIST1H2BF
			A_23_P167997	HIST1H2BG
			A_23_P366216	HIST1H2BH
			A_23_P111041	HIST1H2BI
			A_24_P55148	HIST1H2BJ
			A_23_P8013	HIST1H2BL
			A_24_P3783	HIST1H2BM
			A_23_P402081	HIST1H2BN
			A_23_P59069	HIST1H2BO
			A_23_P133814	HIST1H3C
			A_24_P68631	HIST2H2AB
			A_24_P8721	HIST2H2AC
			A_24_P156911	HIST2H2BE
			A_23_P149301	HIST3H2A
			A_23_P332992	HIST3H2BB
			A_23_P119543	HMG20B
			A_23_P120883	HMOX1
			A_23_P434900	HN1L
			A_23_P56734	HNMT
			A_24_P178423	HNRNPC
			A_32_P168442	HOTAIR
			A_23_P501538	HOXA3
			A_23_P107283	HOXB2
			A_24_P218805	HOXC10
			A_23_P64808	HOXC13
			A_23_P25150	HOXC9
			A_23_P381368	HOXD10
			A_23_P153320	ICAM1
			A_23_P59375	ID4
			A_23_P153745	IFI30
			A_23_P45871	IFI44L
			A_23_P35412	IFIT3
			A_23_P250156	IGF2BP2
			A_23_P119943	IGFBP2
			A_24_P83102	IGLL1
			A_23_P303210	IKBIP
			A_24_P132518	IKBKB
			A_32_P188860	IL17RD
			A_24_P166042	IMPDH2
			A_24_P332806	INPP5B
			A_23_P36322	INPPL1
			A_23_P81087	INTS12
			A_23_P157970	INVS
			A_24_P154214	IRF2BP2
			A_23_P32404	ISG20
			A_24_P759477	ITGB8
			A_23_P391506	IVNS1ABP
			A_23_P97005	JAK1
			A_23_P217998	JAM3
			A_23_P427217	JMJD1C
			A_23_P162540	KCTD10
			A_23_P309515	KCTD18
			A_23_P374351	KCTD20
			A_23_P160406	KCTD3
			A_24_P333901	KIAA0467
			A_23_P149668	KIF14
			A_23_P256956	KIF20A
			A_23_P48835	KIF23
			A_23_P148475	KIF4A
			A_23_P125265	KPNA2
			A_23_P56759	KRCC1
			A_23_P218965	LARS
			A_23_P8452	LFNG
			A_23_P208493	LILRB2
			A_23_P501805	LIPT1
			A_23_P3532	LITAF
			A_24_P687594	LIX1L
			A_24_P316127	LLPH
			A_23_P67725	LMNB2
			A_32_P51988	LOC100290115
			A_24_P272389	LOC285216
			A_32_P11230	LOC399744
			A_24_P775249	LOC400657
			A_24_P455060	LOC401777
			A_32_P94221	LOC645158
			A_24_P367109	LOC728533
			A_24_P298360	LTBP3
			A_24_P42264	LYZ
			A_24_P210343	M6PR
			A_23_P96008	MALT1
			A_23_P152428	MARVELD3
			A_23_P201988	MASTL
			A_23_P162171	MCAM
			A_23_P18887	MCCC2
			A_23_P370989	MCM4
			A_24_P217758	MFAP3
			A_24_P382026	MIF4GD
			A_24_P346855	MKI67
			A_24_P170327	MKLN1
			A_23_P254733	MLF1IP
			A_23_P203882	MMP19
			A_23_P133123	MND1
			A_24_P398500	MPHOSPH9
			A_23_P216176	MSR1
			A_23_P120316	MTHFD2
			A_23_P43157	MYBL1
			A_24_P922921	MYO9B
			A_23_P53856	N4BP2L2
			A_23_P77459	NAE1
			A_23_P427039	NANP
			A_32_P27020	NBPF15
			A_23_P155815	NCAPG
			A_24_P14156	NDC80
			A_23_P331379	NEDD4
			A_23_P344555	NEDD9
			A_24_P319613	NEK2
			A_23_P54147	NIN
			A_23_P213883	NIPBL
			A_23_P88522	NMB
			A_24_P34505	NOL10
			A_23_P200792	NOTCH2
			A_23_P214037	NPM1
			A_24_P214754	NR3C1
			A_23_P8055	NRM
			A_24_P135322	NRP1
			A_24_P134653	OFD1
			A_23_P7791	OGFRL1
			A_23_P45799	ORC1L
			A_23_P100341	ORC6L
			A_24_P302574	OSGEPL1
			A_32_P152673	PABPC1
			A_23_P41280	PAICS
			A_23_P385938	PAN3
			A_24_P35478	PARD3
			A_23_P113367	PARD3B
			A_23_P209499	PAX3
			A_23_P310921	PCDH7
			A_23_P60837	PDE3A
			A_23_P123478	PDE7A
			A_23_P167040	PDIA5
			A_23_P79247	PGAP1
			A_23_P76992	PGF
			A_23_P19592	PGM3
			A_24_P942253	PHF8
			A_23_P206532	PHKB
			A_24_P393864	PHTF1
			A_24_P175176	PHTF2
			A_23_P416468	PIF1
			A_23_P38618	PIGL
			A_23_P92057	PIK3CA
			A_24_P156781	PIK3R3
			A_23_P345118	PIM1
			A_23_P81219	PLAC8
			A_23_P82868	PLAT
			A_23_P16469	PLAUR
			A_23_P87709	PLBD1
			A_24_P313504	PLK1
			A_23_P40059	PMS1
			A_23_P154488	PNPT1
			A_32_P69492	POLH
			A_23_P152181	POLR3E
			A_23_P75509	PPFIA1
			A_23_P206059	PRC1
			A_24_P165656	PRKD3
			A_23_P217339	PRKX
			A_23_P49412	PRR14
			A_23_P7636	PTTG1
			A_23_P109345	PTTG1IP
			A_23_P18579	PTTG2
			A_23_P151043	PYROXD1
			A_24_P63799	QRSL1
			A_23_P434919	RAB42
			A_23_P82738	RAD54B
			A_23_P74115	RAD54L
			A_23_P40952	RAF1
			A_24_P416159	RBL2
			A_24_P276816	RCOR3
			A_24_P415208	RECK
			A_23_P377996	RNF180
			A_23_P32426	RPF1
			A_24_P134074	RPS19
			A_23_P23048	S100A9
			A_24_P335092	SAA1
			A_23_P419795	SBF2
			A_23_P204550	SCYL2
			A_23_P16944	SDC1
			A_23_P103522	SELL
			A_23_P205355	SERPINA5
			A_23_P122615	SFRS18
			A_23_P411335	SGOL2
			A_32_P96719	SHCBP1
			A_23_P389391	SLC12A4
			A_32_P157402	SLC25A13
			A_23_P22915	SLC30A7
			A_23_P216630	SLC44A1
			A_24_P125081	SLC7A6OS
			A_23_P19020	SNCAIP
			A_23_P4902	SNRNP70
			A_24_P180363	SNX18
			A_23_P35066	SNX7
			A_23_P207058	SOCS3
			A_23_P120002	SP110
			A_23_P89509	SPAG5
			A_24_P365025	SPAG9
			A_23_P7744	SPATA9
			A_23_P65699	SPG11
			A_32_P174713	SRP72
			A_23_P380010	STARD9
			A_24_P636882	STK17B
			A_23_P302005	STON1
			A_24_P364296	STX2
			A_23_P314101	SUSD2
			A_24_P122337	SYTL4
			A_23_P212844	TACC3
			A_23_P62371	TAZ
			A_23_P133075	TBCK
			A_32_P12183	tcag7.907
			A_23_P7582	TCF7
			A_24_P526177	TDG
			A_23_P117623	TDP1
			A_23_P362893	TEAD1
			A_23_P350187	TET2
			A_23_P120170	TIGD1
			A_23_P213966	TIGD6
			A_23_P80528	TIGIT
			A_23_P53276	TIMELESS
			A_23_P107421	TK1
			A_23_P73837	TLR8
			A_23_P8522	TMEM106B
			A_23_P133174	TMEM165
			A_24_P358976	TMEM19
			A_23_P113212	TMEM45A
			A_23_P325040	TMPO
			A_23_P165624	TNFAIP6
			A_32_P219520	TNFAIP8
			A_23_P161070	TOR1AIP1
			A_23_P45875	TPR
			A_23_P110879	TRAF3IP2
			A_23_P93629	TRIM24
			A_23_P171143	TSPAN6
			A_23_P107087	TSR1
			A_32_P100683	TTC28
			A_23_P119857	TTC32
			A_24_P188071	TUBA1C
			A_23_P254271	TUBB6
			A_24_P211064	TWSG1
			A_23_P97700	TXNIP
			A_23_P50096	TYMS
			A_23_P135164	UAP1L1
			A_23_P21207	UBA7
			A_24_P297539	UBE2C
			A_23_P428298	UNC5CL
			A_23_P170467	USP3
			A_23_P352957	USP36
			A_23_P162525	UTP20
			A_23_P380208	VEPH1
			A_24_P280628	VPS13B
			A_24_P122746	VWA1
			A_24_P148373	WASF2
			A_23_P356154	WDR49
			A_23_P92184	WDR5B
			A_23_P339705	WDR62
			A_23_P334218	WDR67
			A_23_P354208	WDR81
			A_23_P319792	XRN1
			A_23_P47226	YIF1A
			A_23_P366394	ZAK
			A_23_P93032	ZBED3
			A_23_P40866	ZBTB20
			A_23_P122464	ZNF193
			A_23_P209032	ZNF302
			A_23_P101272	ZNF446
			A_24_P126305	ZNF500
			A_23_P208812	ZNF507
			A_24_P167063	ZNF518A
			A_23_P339601	ZNF578
			A_23_P170978	ZNF692
			A_24_P333421	ZNF862
